# Supplementary material for: The cervical transcriptome changes during the menstrual cycle but does not predict the window of implantation
Source: Front Reprod Health. 2023 Jul 14;5:1224919. doi: 10.3389/frph.2023.1224919 (PMC10375708; doi:10.3389/frph.2023.1224919)
Supplement: Supplementary file 4 [file Table1.xlsx]

## Sheet: Sheet1
Supplementary table 1. Top 150 highly expressed genes in cervical cells.
ENSG00000124107	SLPI
ENSG00000166710	B2M
ENSG00000156508	EEF1A1
ENSG00000244734	HBB
ENSG00000167996	FTH1
ENSG00000163220	S100A9
ENSG00000169429	CXCL8
ENSG00000133112	TPT1
ENSG00000101443	WFDC2
ENSG00000205542	TMSB4X
ENSG00000148346	LCN2
ENSG00000130066	SAT1
ENSG00000143546	S100A8
ENSG00000124935	SCGB1D2
ENSG00000034510	TMSB10
ENSG00000112096	SOD2
ENSG00000105835	NAMPT
ENSG00000125538	IL1B
ENSG00000122862	SRGN
ENSG00000124939	SCGB2A1
ENSG00000197956	S100A6
ENSG00000092841	MYL6
ENSG00000188536	HBA2
ENSG00000106541	AGR2
ENSG00000185201	IFITM2
ENSG00000087086	FTL
ENSG00000173432	SAA1
ENSG00000111640	GAPDH
ENSG00000196531	NACA
ENSG00000123689	G0S2
ENSG00000163191	S100A11
ENSG00000204628	RACK1
ENSG00000132475	H3F3B
ENSG00000125730	C3
ENSG00000196262	PPIA
ENSG00000075624	ACTB
ENSG00000134339	SAA2
ENSG00000160180	TFF3
ENSG00000235655	H3F3AP4
ENSG00000234745	HLA-B
ENSG00000019582	CD74
ENSG00000254772	EEF1G
ENSG00000125999	BPIFB1
ENSG00000170315	UBB
ENSG00000181163	NPM1
ENSG00000221983	UBA52
ENSG00000182718	ANXA2
ENSG00000109971	HSPA8
ENSG00000184009	ACTG1
ENSG00000116741	RGS2
ENSG00000150991	UBC
ENSG00000135821	GLUL
ENSG00000167658	EEF2
ENSG00000204287	HLA-DRA
ENSG00000123349	PFDN5
ENSG00000251705	RNA5-8SP6
ENSG00000135486	HNRNPA1
ENSG00000196136	SERPINA3
ENSG00000136156	ITM2B
ENSG00000140379	BCL2A1
ENSG00000204525	HLA-C
ENSG00000100097	LGALS1
ENSG00000140264	SERF2
ENSG00000185499	MUC1
ENSG00000162896	PIGR
ENSG00000149806	FAU
ENSG00000170296	GABARAP
ENSG00000116679	IVNS1ABP
ENSG00000164733	CTSB
ENSG00000196656	AC004057.1
ENSG00000187514	PTMA
ENSG00000135404	CD63
ENSG00000108654	DDX5
ENSG00000124102	PI3
ENSG00000011422	PLAUR
ENSG00000136689	IL1RN
ENSG00000143933	CALM2
ENSG00000127184	COX7C
ENSG00000111669	TPI1
ENSG00000080824	HSP90AA1
ENSG00000175061	LRRC75A-AS1
ENSG00000227097	RPS28P7
ENSG00000122566	HNRNPA2B1
ENSG00000173812	EIF1
ENSG00000100129	EIF3L
ENSG00000166598	HSP90B1
ENSG00000206172	HBA1
ENSG00000244398	AC116533.1
ENSG00000113558	SKP1
ENSG00000012223	LTF
ENSG00000169045	HNRNPH1
ENSG00000084207	GSTP1
ENSG00000158869	FCER1G
ENSG00000145741	BTF3
ENSG00000026025	VIM
ENSG00000162747	FCGR3B
ENSG00000166794	PPIB
ENSG00000196205	EEF1A1P5
ENSG00000102144	PGK1
ENSG00000118680	MYL12B
ENSG00000101608	MYL12A
ENSG00000135046	ANXA1
ENSG00000092199	HNRNPC
ENSG00000114942	EEF1B2
ENSG00000134333	LDHA
ENSG00000142089	IFITM3
ENSG00000102265	TIMP1
ENSG00000164825	DEFB1
ENSG00000149925	ALDOA
ENSG00000145730	PAM
ENSG00000180879	SSR4
ENSG00000163209	SPRR3
ENSG00000206503	HLA-A
ENSG00000204592	HLA-E
ENSG00000171051	FPR1
ENSG00000169020	ATP5ME
ENSG00000243649	CFB
ENSG00000197249	SERPINA1
ENSG00000185885	IFITM1
ENSG00000104904	OAZ1
ENSG00000104529	EEF1D
ENSG00000171345	KRT19
ENSG00000100219	XBP1
ENSG00000111229	ARPC3
ENSG00000074800	ENO1
ENSG00000103569	AQP9
ENSG00000100906	NFKBIA
ENSG00000137575	SDCBP
ENSG00000166920	C15orf48
ENSG00000139644	TMBIM6
ENSG00000120885	CLU
ENSG00000198258	UBL5
ENSG00000189067	LITAF
ENSG00000179218	CALR
ENSG00000117983	MUC5B
ENSG00000213145	CRIP1
ENSG00000197746	PSAP
ENSG00000011600	TYROBP
ENSG00000067225	PKM
ENSG00000089356	FXYD3
ENSG00000119535	CSF3R
ENSG00000143556	S100A7
ENSG00000196352	CD55
ENSG00000118785	SPP1
ENSG00000231389	HLA-DPA1
ENSG00000216490	IFI30
ENSG00000137673	MMP7
ENSG00000122133	PAEP
ENSG00000145730	PAM
ENSG00000104904	OAZ1
