# Supplementary material for: The cervical transcriptome changes during the menstrual cycle but does not predict the window of implantation
Source: Front Reprod Health. 2023 Jul 14;5:1224919. doi: 10.3389/frph.2023.1224919 (PMC10375708; doi:10.3389/frph.2023.1224919)
Supplement: Supplementary file 9 [file Table6.xlsx]

## Sheet: Sheet1
Supplementary tabel 6. Functional annotation analysis of DEGs between the LH+7 and HRC:P+5 cervical cells samples.
Term name	term_id	Adjusted_p_value	term_size
Chemokine signaling pathway	KEGG:04062	6.09889e-15	179
Osteoclast differentiation	KEGG:04380	5.03e-11	124
B cell receptor signaling pathway	KEGG:04662	1.36e-07	76
Th17 cell differentiation	KEGG:04659	3.88e-07	104
Yersinia infection	KEGG:05135	5.47e-07	132
Epstein-Barr virus infection	KEGG:05169	0.000006395611952922338	191
Pathways in cancer	KEGG:05200	0.000006414308858166365	517
Fc gamma R-mediated phagocytosis	KEGG:04666	0.000007110961524660015	94
NOD-like receptor signaling pathway	KEGG:04621	0.000009498719212434106	175
Measles	KEGG:05162	0.000012337121670521486	135
Th1 and Th2 cell differentiation	KEGG:04658	0.000013624347783451311	86
C-type lectin receptor signaling pathway	KEGG:04625	0.000050433294609551716	102
Parathyroid hormone synthesis, secretion and action	KEGG:04928	0.000050433294609551716	102
Regulation of actin cytoskeleton	KEGG:04810	0.00007994603835208534	207
Human cytomegalovirus infection	KEGG:05163	0.0002466724223015452	215
JAK-STAT signaling pathway	KEGG:04630	0.0003187761012526518	159
Hepatitis B	KEGG:05161	0.0003187761012526518	159
PD-L1 expression and PD-1 checkpoint pathway in cancer	KEGG:05235	0.0003220569990856514	88
Kaposi sarcoma-associated herpesvirus infection	KEGG:05167	0.00032905736725272173	191
T cell receptor signaling pathway	KEGG:04660	0.0005730373278473952	102
Lysosome	KEGG:04142	0.0006118921537356026	126
Endocytosis	KEGG:04144	0.000747804681500047	237
Human T-cell leukemia virus 1 infection	KEGG:05166	0.0019452293554040633	211
Hematopoietic cell lineage	KEGG:04640	0.002059281466049305	91
Viral protein interaction with cytokine and cytokine receptor	KEGG:04061	0.0030536107689554852	93
Chemical carcinogenesis - reactive oxygen species	KEGG:05208	0.005450780053311231	206
Tuberculosis	KEGG:05152	0.005992961610117345	173
Primary immunodeficiency	KEGG:05340	0.007526999856008549	37
Natural killer cell mediated cytotoxicity	KEGG:04650	0.008340035663551801	117
Cytokine-cytokine receptor interaction	KEGG:04060	0.008893858002819242	281
Influenza A	KEGG:05164	0.009187949637843739	163
Phagosome	KEGG:04145	0.00951319596131931	137
